# Supplementary material for: Influences of Crystallinity and Crosslinking Density on the Shape Recovery Force in Poly(ε-Caprolactone)-Based Shape-Memory Polymer Blends
Source: Polymers (Basel). 2022 Nov 4;14(21):4740. doi: 10.3390/polym14214740 (PMC9658307; doi:10.3390/polym14214740)
Supplement: Supplementary file 1 [file polymers-14-04740-s001.zip]

Archive with 1 entries (1 files):
- polymers-1969720-supplementary.pdf
